# Supplementary material for: Lateral Extra-Articular Tenodesis with Indirect Femoral Fixation Using an Anterior Cruciate Ligament Reconstruction Suspensory Device
Source: J Clin Med. 2024 Jan 10;13(2):377. doi: 10.3390/jcm13020377 (PMC10816928; doi:10.3390/jcm13020377)
Supplement: Supplementary file 1 [file jcm-13-00377-s001.zip]

Archive with 1 entries (1 files):
- video technique.mkv
